# Supplementary material for: Optic nerve head: A gatekeeper for vitreous infectious insults?
Source: Front Immunol. 2022 Sep 20;13:987771. doi: 10.3389/fimmu.2022.987771 (PMC9531234; doi:10.3389/fimmu.2022.987771)
Supplement: Supplementary file 5 [file Table_2.xlsx]

## Sheet: Sheet1
Primers used for qRT-PCR analysis.
Gene Forward Reverse
IL-1β ACAGCAGCATCTCGACAAGAGC CCACGGGCAAGACATAGGTAGC
IL6 CGCAAGAGACTTCCAGCCAG ACTGGTCTGTTGTGGGTGGT
TNF-α GGACACCATGAGCACGGAAAGC CGCCACGAGCAGGAATGAGAAG
GAPDH GCGAGATCCCGCTAACATCA CTCGTGGTTCACACCCATC
