# Supplementary material for: Optic nerve head: A gatekeeper for vitreous infectious insults?
Source: Front Immunol. 2022 Sep 20;13:987771. doi: 10.3389/fimmu.2022.987771 (PMC9531234; doi:10.3389/fimmu.2022.987771)
Supplement: Supplementary file 6 [file Table_3.xlsx]

## Sheet: Sheet1
#name	description	genes
M01	Microglia	ENSRNOG00000021031 ENSRNOG00000014333 ENSRNOG00000017628 ENSRNOG00000007830 ENSRNOG00000019270 ENSRNOG00000002792 ENSRNOG00000053272 ENSRNOG00000039496 ENSRNOG00000011971 ENSRNOG00000016281 ENSRNOG00000007545 ENSRNOG00000024159 ENSRNOG00000013328 ENSRNOG00000012886 ENSRNOG00000005695 ENSRNOG00000008301 ENSRNOG00000014288 ENSRNOG00000011205 ENSRNOG00000003895 ENSRNOG00000005615 ENSRNOG00000021403 …
A02	Astrocyte	ENSRNOG00000007031 ENSRNOG00000017319 ENSRNOG00000007445 ENSRNOG00000014333 ENSRNOG00000004410 ENSRNOG00000003280 ENSRNOG00000013770 ENSRNOG00000011452 ENSRNOG00000020136 ENSRNOG00000009354 ENSRNOG00000014961 ENSRNOG00000011913 ENSRNOG00000046258 ENSRNOG00000032002 ENSRNOG00000047023 ENSRNOG00000010947 ENSRNOG00000007457 ENSRNOG00000022523 ENSRNOG00000002800 ENSRNOG00000010938 ENSRNOG00000042731 …
O03	Oligodendrocyte	ENSRNOG00000008543 ENSRNOG00000025745 ENSRNOG00000007202 ENSRNOG00000020676 ENSRNOG00000029735 ENSRNOG00000001654 ENSRNOG00000028448 ENSRNOG00000004964 ENSRNOG00000018950 ENSRNOG00000011305 ENSRNOG00000028945 ENSRNOG00000016558 ENSRNOG00000003931 ENSRNOG00000055089 ENSRNOG00000015445 ENSRNOG00000010932 ENSRNOG00000018700 ENSRNOG00000018991 ENSRNOG00000019937 ENSRNOG00000019442 ENSRNOG00000012906 …
N04	Neuron	ENSRNOG00000016221 ENSRNOG00000013380 ENSRNOG00000018317 ENSRNOG00000007445 ENSRNOG00000053122 ENSRNOG00000004179 ENSRNOG00000039832 ENSRNOG00000009184 ENSRNOG00000043085 ENSRNOG00000011471 ENSRNOG00000013658 ENSRNOG00000047174 ENSRNOG00000016156 ENSRNOG00000010545 ENSRNOG00000004918 ENSRNOG00000001628 ENSRNOG00000037687 ENSRNOG00000057221 ENSRNOG00000021269 ENSRNOG00000003741 ENSRNOG00000000605 …
